# Supplementary material for: PGE1 Suppresses the Expression of M2 Markers on Macrophages Through Prostaglandin Receptors
Source: Cells. 2025 Dec 15;14(24):1992. doi: 10.3390/cells14241992 (PMC12731825; doi:10.3390/cells14241992)
Supplement: Supplementary file 1 [file cells-14-01992-s001.zip]

Archive with 1 entries (1 files):
- cells-4048228-supplementary.pdf
